# Supplementary material for: Unmasking genetic etiologies in neurodevelopmental disorders characterized by Cerebral Palsy: insights from integrative genomic approaches
Source: Front Neurol. 2026 Feb 23;17:1742186. doi: 10.3389/fneur.2026.1742186 (PMC12979860; doi:10.3389/fneur.2026.1742186)
Supplement: Supplementary file 2 [file Table_8.xls]

## Sheet: CP_SUPP_11.12
Supplementary Table 8: Comprehensive annotation of all identified pathogenic/likely pathogenic variants and clinically relevant variants of uncertain significance (VUS) in the study cohort.
	Variant_Annotation										AlphaMissense		BayesDel		ClinPred	ClinVar	GnomAD4	dbSNP	REVEL	SIFT
Patient ID	Chrom	Position	Ref_Base	Alt_Base	Coding	Gene	Transcript	Sequence_Ontology	cDNA_change	Protein_Change	Score	Class	Score_(AF)	Prediction_(AF)	Score	Clinical_Significance	Allele Frequency	rsID	Score	Score
CP_P1.1	chr2	165389532	C	T	Yes	SCN2A	ENST00000375437.7	missense_variant	c.5726C>T	p.Ala1909Val	0.551	ambiguous	0.433333	Deleterious	0.921	Uncertain significance	0.000001	rs772819993	0.674	0.06
CP_P2.1	chr22	38116182	C	T	Yes	PLA2G6	ENST00000332509.8	missense_variant	c.1772G>A	p.Arg591Gln	0.4589	ambiguous	0.303345	Deleterious	0.996	Pathogenic/Likely pathogenic	0.000008	rs776713955	0.806	0.008
CP_P3.1	chr15	45363978	T	C	Yes	GATM	ENST00000396659.8	missense_variant	c.1081A>G	p.Asn361Asp	0.9976	likely_pathogenic	0.188024	Deleterious	0.999		-		0.841	0
CP_P4.1	chr6	146304784	G	A	Yes	GRM1	ENST00000282753.6	missense_variant	c.1124G>A	p.Arg375Gln	0.663	likely_pathogenic	0.320792	Deleterious	0.941		0.0006196	rs1360526653	0.665	0.004
CP_P6.1	chr12	51769315	G	C	Yes	SCN8A	ENST00000627620.5	missense_variant	c.3352G>C	p.Asp1118His	0.3844	ambiguous	0.218814	Deleterious	0.978		-		0.624	0.091
CP_P7.1	chr3	51988821	C	T	Yes	ACY1	ENST00000636358.2	missense_variant	c.1057C>T	p.Arg353Cys	0.7306	likely_pathogenic	-0.0201813	Tolerated	0.136	Conflicting classifications of pathogenicity	0.003	rs121912698	0.623	0
CP_P8.1	chr21	45999171	C	T	Yes	COL6A1	ENST00000361866.8	stop_gained	c.1693C>T	p.Arg565Ter			0.625005	Deleterious	0.986	Pathogenic/Likely pathogenic	0.000006	rs1304888945
CP_P12.1	chr6	156779071	GCCCCGGGGG	-	Yes	ARID1B	ENST00000636930.2	frameshift_truncation	c.1391_1400del	p.Gly464AlafsTer46							-
CP_P13.1	chr6	33437756	T	G	Yes	SYNGAP1	ENST00000646630.1	missense_variant	c.851T>G	p.Leu284Arg	0.9991	likely_pathogenic	0.38672	Deleterious	0.998		-		0.797	0
CP_P14.1	chr16	78424980	T	G	Yes	WWOX	ENST00000566780.6	missense_variant	c.716T>G	p.Leu239Arg	0.9562	likely_pathogenic	0.51017	Deleterious	1	Conflicting classifications of pathogenicity	-	rs2083042603	0.959	0
CP_P15.1	chrX	155299100	G	A	Yes	CLIC2	ENST00000369449.7	missense_variant	c.103C>T	p.Arg35Cys	0.8218	likely_pathogenic	0.280733	Deleterious	0.985	Uncertain significance	0.00001	rs1446453794	0.64	0
CP_P17.1	chr20	32434789	C	T	Yes	ASXL1	ENST00000375687.10	stop_gained	c.2077C>T	p.Arg693Ter			0.625005	Deleterious		Pathogenic	0.00001	rs373221034
CP_P17.1	chr18	44951952	T	C	Yes	SETBP1	ENST00000649279.2	missense_variant	c.2612T>C	p.Ile871Thr	0.9984	likely_pathogenic	0.431402	Deleterious	0.981	Pathogenic/Likely pathogenic	0.0006196	rs267607038	0.677	0
CP_P18.1	chr2	55636377	G	A	Yes	PNPT1	ENST00000447944.7	missense_variant	c.2212C>T	p.Arg738Cys	0.6905	likely_pathogenic	-0.0154547	Tolerated	0.99	Uncertain significance	0.00001	rs1033071660	0.402	0.01
CP_P21.1	chr3	41236468	-	A	Yes	CTNNB1	ENST00000349496.11	frameshift_elongation	c.1923dup	p.Glu642ArgfsTer6						Pathogenic	-	rs2125646219
CP_P23.1	chr1	160125241	A	G	Yes	ATP1A2	ENST00000361216.8	missense_variant	c.736A>G	p.Asn246Asp	0.8693	likely_pathogenic	-0.0346376	Tolerated	0.823	Uncertain significance	0.00001	rs764917849	0.72	0.211
CP_P25.1	chr9	135779385	C	T	Yes	KCNT1	ENST00000371757.7	missense_variant	c.2756C>T	p.Thr919Met	0.763	likely_pathogenic	0.248791	Deleterious	0.998		-	rs1213818774	0.71	0.004
CP_P28.1	chr11	47580855	A	T	Yes	NDUFS3	ENST00000263774.9	missense_variant	c.252A>T	p.Leu84Phe	0.8829	likely_pathogenic	0.164126	Deleterious	0.733	Uncertain significance	0.00002	rs200420802	0.749	0.004
CP_P29.1	chr11	68074717	C	G	Yes	CHKA	ENST00000265689.9	synonymous_variant	c.630G>C	p.Pro210=							0.0006196			1
CP_P30.1	chr21	45989090	C	T	Yes	COL6A1	ENST00000361866.8	stop_gained	c.811C>T	p.Arg271Ter			0.554949	Deleterious		Pathogenic	0.000006	rs1391624796
CP_P31.1	chr7	93103942	T	-	Yes	SAMD9	ENST00000379958.3	frameshift_truncation	c.2159del	p.Asn720ThrfsTer35							0.000009
CP_P33.1	chr7	94427634	-	C	Yes	COL1A2	ENST00000297268.11	frameshift_elongation	c.3275dup	p.Gly1093TrpfsTer17							0.000001
CP_P35.1	chr17	50616350	G	C	Yes	CACNA1G	ENST00000359106.10	missense_variant	c.4987G>C	p.Val1663Leu	0.2784	likely_benign	0.150577	Deleterious	0.639	Uncertain significance	0.000002	rs1450618466	0.675	0.1
CP_P36.1	chr11	66233003	G	A	Yes	PACS1	ENST00000320580.9	missense_variant	c.1775G>A	p.Cys592Tyr	0.8233	likely_pathogenic	0.103108	Deleterious	0.984	Uncertain significance	-	rs1855629945	0.267	0.002
CP_P37.1	chr2	85846504	C	G	Yes	ST3GAL5	ENST00000638572.2	missense_variant	c.722G>C	p.Arg241Thr	0.9815	likely_pathogenic	0.270002	Deleterious	0.999		-		0.728	0
CP_P38.1	chr17	50575613	G	A	Yes	CACNA1G	ENST00000359106.10	missense_variant	c.1211G>A	p.Arg404Gln	0.5224	ambiguous	0.388957	Deleterious	0.99	Uncertain significance	0.000001	rs775209826	0.756	0.002
CP_P39.1	chr17	60662996	C	A	Yes	PPM1D	ENST00000305921.8	stop_gained	c.1262C>A	p.Ser421Ter			0.625005	Deleterious		Pathogenic	0.00063	rs2031551111
CP_P40.1	chr15	100569642	G	-	Yes	LINS1	ENST00000314742.13	frameshift_truncation	c.1870del	p.Gln624LysfsTer4							-
CP_P42.1	chr19	18162974	G	A	Yes	PIK3R2	ENST00000222254.13	missense_variant	c.1117G>A	p.Gly373Arg	0.997	likely_pathogenic	0.353744	Deleterious	0.998	Pathogenic	-	rs587776934	0.631	0
CP_P46.1	chr1	181783676	CA	-	Yes	CACNA1E	ENST00000367573.7	splice_site_variant	c.5365-3_5365-2del								-
CP_P47.1	chr10	87933034	A	T	Yes	PTEN	ENST00000371953.8	missense_variant	c.275A>T	p.Asp92Val	0.9999	likely_pathogenic	0.594972	Deleterious	1	Pathogenic	-	rs1114167623	0.984	0
CP_P48.1	chrX	153871166	C	T	Yes	L1CAM	ENST00000370060.7	stop_gained	c.414G>A	p.Trp138Ter			0.528224	Deleterious			-
CP_P50.1	chr20	63414196	G	T		KCNQ2	ENST00000359125.7	intron_variant	c.1526-3C>A							Uncertain significance	0.0006209	rs568408012
CP_P51.1	chr1	11999022	T	C	Yes	MFN2	ENST00000235329.10	missense_variant	c.743T>C	p.Leu248Pro	0.9946	likely_pathogenic	0.528709	Deleterious	0.998		-		0.935	0.001
CP_P53.1	chr12	13571954	G	A	Yes	GRIN2B	ENST00000609686.4	missense_variant	c.2021C>T	p.Pro674Leu	0.9989	likely_pathogenic	0.226798	Deleterious	0.989	Uncertain significance	-			0.002
CP_P56.1	chr2	32141906	G	T	Yes	SPAST	ENST00000315285.9	missense_variant	c.1496G>T	p.Arg499Leu	0.9937	likely_pathogenic	0.587415	Deleterious	1	Likely pathogenic	0.0006222	rs878854991	0.988	0
CP_P57.1	chr2	240775863	G	A	Yes	KIF1A	ENST00000498729.9	missense_variant	c.946C>T	p.Arg316Trp	0.9881	likely_pathogenic	0.282201	Deleterious	0.991	Pathogenic/Likely pathogenic	-	rs672601370	0.909	0
CP_P58.1	chr9	135791865	G	A	Yes	KCNT1	ENST00000371757.7	missense_variant	c.3571G>A	p.Glu1191Lys	0.2722	likely_benign	-0.206305	Tolerated	0.571	Uncertain significance	-	rs1292390745	0.225	0.018
CP_P59.1	chr3	25729211	ATTG	-	Yes	NGLY1	ENST00000280700.10	frameshift_truncation	c.1533_1536del	p.Asn511LysfsTer51							0.00001
CP_P61.1	chr19	41970482	G	A	Yes	ATP1A3	ENST00000648268.1	missense_variant	c.2324C>T	p.Pro775Leu	0.9955	likely_pathogenic	0.156044	Deleterious	0.997	Pathogenic/Likely pathogenic	-	rs886041396	0.766	0.001
CP_P62.1	chr2	85847922	C	T	Yes	ST3GAL5	ENST00000638572.2	missense_variant	c.601G>A	p.Gly201Arg	0.8497	likely_pathogenic	0.217855	Deleterious	0.999	Pathogenic	0.000009	rs771732955	0.67	0
CP_P64.1	chr9	127663353	G	C	Yes	STXBP1	ENST00000373299.5	missense_variant	c.578G>C	p.Gly193Ala	0.1722	likely_benign	0.153798	Deleterious	0.873	Pathogenic	-	rs1588313568	0.415	0
